# Supplementary material for: Biological Evaluation and In Vitro Characterization of ADME Profile of In-House Pyrazolo[3,4-d]pyrimidines as Dual Tyrosine Kinase Inhibitors Active against Glioblastoma Multiforme
Source: Pharmaceutics. 2023 Jan 30;15(2):453. doi: 10.3390/pharmaceutics15020453 (PMC9966370; doi:10.3390/pharmaceutics15020453)
Supplement: Supplementary file 1 [file pharmaceutics-15-00453-s001.zip]

Archive with 1 entries (1 files):
- pharmaceutics-2028688-supplementary.pdf
